# Supplementary material for: TGFβ inhibition and mesenchymal to epithelial transition initiation by Xenopus egg extract: first steps towards early reprogramming in fish somatic cell
Source: Sci Rep. 2023 Jun 20;13:9967. doi: 10.1038/s41598-023-36354-3 (PMC10281987; doi:10.1038/s41598-023-36354-3)
Supplement: Supplementary file 2 — Supplementary Information 2. [file 41598_2023_36354_MOESM2_ESM.txt]

userId	geneSymbol	geneName	entrezgene	gLink
ENSDARG00000051823	LOC108181664	hyaluronidase-4-like	108181664	https://www.ncbi.nlm.nih.gov/gene/?term=108181664
ENSDARG00000113465	mpzl2b	myelin protein zero-like 2b	336830	https://www.ncbi.nlm.nih.gov/gene/?term=336830
ENSDARG00000075383	gramd1ba	GRAM domain containing 1Ba	568698	https://www.ncbi.nlm.nih.gov/gene/?term=568698
ENSDARG00000043716	cldn5a	claudin 5a	406559	https://www.ncbi.nlm.nih.gov/gene/?term=406559
ENSDARG00000079119	si:ch211-229d2.5	si:ch211-229d2.5	563874	https://www.ncbi.nlm.nih.gov/gene/?term=563874
ENSDARG00000103479	ptprfa	protein tyrosine phosphatase, receptor type, f, a	140819	https://www.ncbi.nlm.nih.gov/gene/?term=140819
ENSDARG00000067714	hspb3	heat shock protein, alpha-crystallin-related, b3	568180	https://www.ncbi.nlm.nih.gov/gene/?term=568180
ENSDARG00000058978	zgc:113423	zgc:113423	569178	https://www.ncbi.nlm.nih.gov/gene/?term=569178
ENSDARG00000046107	caskin1	CASK interacting protein 1	563678	https://www.ncbi.nlm.nih.gov/gene/?term=563678
ENSDARG00000088277	susd5	sushi domain containing 5	101886789	https://www.ncbi.nlm.nih.gov/gene/?term=101886789
ENSDARG00000053896	slc30a1b	solute carrier family 30 (zinc transporter), member 1b	100038803	https://www.ncbi.nlm.nih.gov/gene/?term=100038803
ENSDARG00000052789	azin1a	antizyme inhibitor 1a	550230	https://www.ncbi.nlm.nih.gov/gene/?term=550230
ENSDARG00000044059	lft2	lefty2	30146	https://www.ncbi.nlm.nih.gov/gene/?term=30146
ENSDARG00000100985	zbtb7c	zinc finger and BTB domain containing 7C	100537080	https://www.ncbi.nlm.nih.gov/gene/?term=100537080
ENSDARG00000017311	gpsm2	G protein signaling modulator 2	393410	https://www.ncbi.nlm.nih.gov/gene/?term=393410
ENSDARG00000003203	rhcga	Rh family, C glycoprotein a	100038797	https://www.ncbi.nlm.nih.gov/gene/?term=100038797
ENSDARG00000045685	cntn1b	contactin 1b	541474	https://www.ncbi.nlm.nih.gov/gene/?term=541474
ENSDARG00000010610	sarm1	sterile alpha and TIR motif containing 1	403143	https://www.ncbi.nlm.nih.gov/gene/?term=403143
ENSDARG00000043396	fndc4a	fibronectin type III domain containing 4a	567985	https://www.ncbi.nlm.nih.gov/gene/?term=567985
ENSDARG00000043323	lnx1	ligand of numb-protein X 1	561226	https://www.ncbi.nlm.nih.gov/gene/?term=561226
ENSDARG00000025478	gipr	gastric inhibitory polypeptide receptor	101885360	https://www.ncbi.nlm.nih.gov/gene/?term=101885360
ENSDARG00000004218	rnd1b	Rho family GTPase 1b	553414	https://www.ncbi.nlm.nih.gov/gene/?term=553414
ENSDARG00000004377	ppp1r13ba	protein phosphatase 1, regulatory subunit 13Ba	563577	https://www.ncbi.nlm.nih.gov/gene/?term=563577
ENSDARG00000086158	ccbe1	collagen and calcium binding EGF domains 1	555629	https://www.ncbi.nlm.nih.gov/gene/?term=555629
ENSDARG00000058232	fbrsl1	fibrosin-like 1	557358	https://www.ncbi.nlm.nih.gov/gene/?term=557358
ENSDARG00000009693	llgl1	LLGL scribble cell polarity complex component 1	751760	https://www.ncbi.nlm.nih.gov/gene/?term=751760
ENSDARG00000061737	ece1	endothelin converting enzyme 1	777750	https://www.ncbi.nlm.nih.gov/gene/?term=777750
ENSDARG00000007149	l1cama	L1 cell adhesion molecule, paralog a	30634	https://www.ncbi.nlm.nih.gov/gene/?term=30634
ENSDARG00000036175	pcdh1b	protocadherin 1b	572016	https://www.ncbi.nlm.nih.gov/gene/?term=572016
ENSDARG00000079199	megf6a	multiple EGF-like-domains 6a	565108	https://www.ncbi.nlm.nih.gov/gene/?term=565108
ENSDARG00000087446	mmd2a	monocyte to macrophage differentiation-associated 2a	558749	https://www.ncbi.nlm.nih.gov/gene/?term=558749
ENSDARG00000088428	si:ch211-189a15.5	si:ch211-189a15.5	100149436	https://www.ncbi.nlm.nih.gov/gene/?term=100149436
ENSDARG00000025089	loxl4	lysyl oxidase-like 4	100320658	https://www.ncbi.nlm.nih.gov/gene/?term=100320658
ENSDARG00000023712	mao	monoamine oxidase	404730	https://www.ncbi.nlm.nih.gov/gene/?term=404730
ENSDARG00000102458	hip1rb	huntingtin interacting protein 1 related b	562138	https://www.ncbi.nlm.nih.gov/gene/?term=562138
ENSDARG00000089908	si:ch211-265o23.1	si:ch211-265o23.1	564715	https://www.ncbi.nlm.nih.gov/gene/?term=564715
ENSDARG00000078717	itga8	integrin, alpha 8	100141346	https://www.ncbi.nlm.nih.gov/gene/?term=100141346
ENSDARG00000075164	mylk5	myosin, light chain kinase 5	100003770	https://www.ncbi.nlm.nih.gov/gene/?term=100003770
ENSDARG00000075362	whrna	whirlin a	100334777	https://www.ncbi.nlm.nih.gov/gene/?term=100334777
ENSDARG00000017365	slc23a2	solute carrier family 23 (ascorbic acid transporter), member 2	100321249	https://www.ncbi.nlm.nih.gov/gene/?term=100321249
ENSDARG00000018361	sult1st3	sulfotransferase family 1, cytosolic sulfotransferase 3	368270	https://www.ncbi.nlm.nih.gov/gene/?term=368270
ENSDARG00000075334	arhgap32a	Rho GTPase activating protein 32a	562449	https://www.ncbi.nlm.nih.gov/gene/?term=562449
ENSDARG00000098420	snta1	syntrophin, alpha 1	100332905	https://www.ncbi.nlm.nih.gov/gene/?term=100332905
ENSDARG00000007923	ptpn1	protein tyrosine phosphatase, non-receptor type 1	30081	https://www.ncbi.nlm.nih.gov/gene/?term=30081
ENSDARG00000058538	alcamb	activated leukocyte cell adhesion molecule b	323919	https://www.ncbi.nlm.nih.gov/gene/?term=323919
ENSDARG00000077506	tjp1a	tight junction protein 1a	378845	https://www.ncbi.nlm.nih.gov/gene/?term=378845
ENSDARG00000088019	si:ch211-114l13.12	si:ch211-114l13.12	100537348	https://www.ncbi.nlm.nih.gov/gene/?term=100537348
ENSDARG00000046054	LOC568883	long-chain fatty acid transport protein 6-like	568883	https://www.ncbi.nlm.nih.gov/gene/?term=568883
ENSDARG00000012881	slc4a1a	solute carrier family 4 (anion exchanger), member 1a (Diego blood group)	84703	https://www.ncbi.nlm.nih.gov/gene/?term=84703
ENSDARG00000043066	nog2	noggin 2	30185	https://www.ncbi.nlm.nih.gov/gene/?term=30185
ENSDARG00000070843	arid3a	AT rich interactive domain 3A (BRIGHT-like)	562799	https://www.ncbi.nlm.nih.gov/gene/?term=562799
ENSDARG00000058819	nog1	noggin 1	30174	https://www.ncbi.nlm.nih.gov/gene/?term=30174
ENSDARG00000102464	wnt5b	wingless-type MMTV integration site family, member 5b	30105	https://www.ncbi.nlm.nih.gov/gene/?term=30105
ENSDARG00000070681	c1qtnf12	C1q and TNF related 12	790933	https://www.ncbi.nlm.nih.gov/gene/?term=790933
ENSDARG00000095378	gdf10a	growth differentiation factor 10a	563003	https://www.ncbi.nlm.nih.gov/gene/?term=563003
ENSDARG00000078308	spry2	sprouty RTK signaling antagonist 2	335098	https://www.ncbi.nlm.nih.gov/gene/?term=335098
ENSDARG00000101023	msx2b	muscle segment homeobox 2b	30531	https://www.ncbi.nlm.nih.gov/gene/?term=30531
ENSDARG00000102825	olfm2b	olfactomedin 2b	406544	https://www.ncbi.nlm.nih.gov/gene/?term=406544
ENSDARG00000024101	adra1d	adrenoceptor alpha 1D	568614	https://www.ncbi.nlm.nih.gov/gene/?term=568614
ENSDARG00000113477	sost	sclerostin	100000500	https://www.ncbi.nlm.nih.gov/gene/?term=100000500
ENSDARG00000041869	tnfrsf19	tumor necrosis factor receptor superfamily, member 19	559725	https://www.ncbi.nlm.nih.gov/gene/?term=559725
ENSDARG00000021582	dynlrb1	dynein, light chain, roadblock-type 1	394163	https://www.ncbi.nlm.nih.gov/gene/?term=394163
ENSDARG00000058543	lama5	laminin, alpha 5	321243	https://www.ncbi.nlm.nih.gov/gene/?term=321243
ENSDARG00000001782	prkacba	protein kinase, cAMP-dependent, catalytic, beta a	393998	https://www.ncbi.nlm.nih.gov/gene/?term=393998
ENSDARG00000019945	ptprdb	protein tyrosine phosphatase, receptor type, D, b	100073332	https://www.ncbi.nlm.nih.gov/gene/?term=100073332
ENSDARG00000003998	phyhipla	phytanoyl-CoA 2-hydroxylase interacting protein-like a	790943	https://www.ncbi.nlm.nih.gov/gene/?term=790943
ENSDARG00000075212	march11	membrane-associated ring finger (C3HC4) 11	798174	https://www.ncbi.nlm.nih.gov/gene/?term=798174
ENSDARG00000040984	hspa13	heat shock protein 70 family, member 13	560481	https://www.ncbi.nlm.nih.gov/gene/?term=560481
ENSDARG00000099321	btbd17a	BTB (POZ) domain containing 17a	563263	https://www.ncbi.nlm.nih.gov/gene/?term=563263
ENSDARG00000042069	pebp1	phosphatidylethanolamine binding protein 1	406627	https://www.ncbi.nlm.nih.gov/gene/?term=406627
ENSDARG00000067676	plcl1	phospholipase C like 1	563105	https://www.ncbi.nlm.nih.gov/gene/?term=563105
ENSDARG00000078302	brinp1	bone morphogenetic protein/retinoic acid inducible neural-specific 1	100334375	https://www.ncbi.nlm.nih.gov/gene/?term=100334375
ENSDARG00000076174	trim2b	tripartite motif containing 2b	558046	https://www.ncbi.nlm.nih.gov/gene/?term=558046
ENSDARG00000014058	rab36	RAB36, member RAS oncogene family	780839	https://www.ncbi.nlm.nih.gov/gene/?term=780839
ENSDARG00000086645	hs3st3b1b	heparan sulfate (glucosamine) 3-O-sulfotransferase 3B1b	558084	https://www.ncbi.nlm.nih.gov/gene/?term=558084
ENSDARG00000038151	zgc:92360	zgc:92360	436988	https://www.ncbi.nlm.nih.gov/gene/?term=436988
ENSDARG00000034650	fabp7b	fatty acid binding protein 7, brain, b	407736	https://www.ncbi.nlm.nih.gov/gene/?term=407736
ENSDARG00000093237	si:ch211-89o9.4	si:ch211-89o9.4	566247	https://www.ncbi.nlm.nih.gov/gene/?term=566247
ENSDARG00000058733	ihha	Indian hedgehog signaling molecule a	619520	https://www.ncbi.nlm.nih.gov/gene/?term=619520
ENSDARG00000021789	myoc	myocilin	548602	https://www.ncbi.nlm.nih.gov/gene/?term=548602
ENSDARG00000042282	itga6a	integrin, alpha 6a	503893	https://www.ncbi.nlm.nih.gov/gene/?term=503893
ENSDARG00000099182	ankrd55	ankyrin repeat domain 55	100006755	https://www.ncbi.nlm.nih.gov/gene/?term=100006755
ENSDARG00000069998	si:ch211-145b13.6	si:ch211-145b13.6	100317105	https://www.ncbi.nlm.nih.gov/gene/?term=100317105
ENSDARG00000004433	btk	Bruton agammaglobulinemia tyrosine kinase	568653	https://www.ncbi.nlm.nih.gov/gene/?term=568653
ENSDARG00000025024	pnoca	prepronociceptin a	100529086	https://www.ncbi.nlm.nih.gov/gene/?term=100529086
ENSDARG00000093089	tac3a	tachykinin 3a	100320280	https://www.ncbi.nlm.nih.gov/gene/?term=100320280
ENSDARG00000112540	cst14b.2	cystatin 14b, tandem duplicate 2	101886968	https://www.ncbi.nlm.nih.gov/gene/?term=101886968
ENSDARG00000074183	si:dkey-172j4.3	si:dkey-172j4.3	565122	https://www.ncbi.nlm.nih.gov/gene/?term=565122
ENSDARG00000040920	si:dkey-49n23.1	si:dkey-49n23.1	558742	https://www.ncbi.nlm.nih.gov/gene/?term=558742
ENSDARG00000100869	adcy9	adenylate cyclase 9	100333702	https://www.ncbi.nlm.nih.gov/gene/?term=100333702
ENSDARG00000045444	fzd8a	frizzled class receptor 8a	58073	https://www.ncbi.nlm.nih.gov/gene/?term=58073
ENSDARG00000029263	hoxb3a	homeobox B3a	30339	https://www.ncbi.nlm.nih.gov/gene/?term=30339
ENSDARG00000101297	tmem266	transmembrane protein 266	791190	https://www.ncbi.nlm.nih.gov/gene/?term=791190
ENSDARG00000056654	gna15.2	guanine nucleotide binding protein (G protein), alpha 15 (Gq class), tandem duplicate 2	100332929	https://www.ncbi.nlm.nih.gov/gene/?term=100332929
ENSDARG00000006978	zak	sterile alpha motif and leucine zipper containing kinase AZK	559247	https://www.ncbi.nlm.nih.gov/gene/?term=559247
ENSDARG00000053684	aldob	aldolase b, fructose-bisphosphate	321664	https://www.ncbi.nlm.nih.gov/gene/?term=321664
ENSDARG00000100804	st6galnac4	ST6 (alpha-N-acetyl-neuraminyl-2,3-beta-galactosyl-1,3)-N-acetylgalactosaminide alpha-2,6-sialyltransferase 4	751653	https://www.ncbi.nlm.nih.gov/gene/?term=751653
ENSDARG00000033840	fat3a	FAT atypical cadherin 3a	569256	https://www.ncbi.nlm.nih.gov/gene/?term=569256
ENSDARG00000010423	npsn	nephrosin	404039	https://www.ncbi.nlm.nih.gov/gene/?term=404039
ENSDARG00000045929	oaz2a	ornithine decarboxylase antizyme 2a	100002007	https://www.ncbi.nlm.nih.gov/gene/?term=100002007
ENSDARG00000054543	samsn1a	SAM domain, SH3 domain and nuclear localisation signals 1a	336695	https://www.ncbi.nlm.nih.gov/gene/?term=336695
ENSDARG00000098578	pdgfab	platelet-derived growth factor alpha polypeptide b	767790	https://www.ncbi.nlm.nih.gov/gene/?term=767790
ENSDARG00000007739	atp1a1a.2	ATPase Na+/K+ transporting subunit alpha 1a, tandem duplicate 2	64613	https://www.ncbi.nlm.nih.gov/gene/?term=64613
ENSDARG00000014462	rab3c	RAB3C, member RAS oncogene family	436803	https://www.ncbi.nlm.nih.gov/gene/?term=436803
ENSDARG00000015149	wasa	Wiskott-Aldrich syndrome (eczema-thrombocytopenia) a	571256	https://www.ncbi.nlm.nih.gov/gene/?term=571256
ENSDARG00000075067	aipl1	aryl hydrocarbon receptor interacting protein-like 1	100537095	https://www.ncbi.nlm.nih.gov/gene/?term=100537095
ENSDARG00000061391	grhl1	grainyhead-like transcription factor 1	324942	https://www.ncbi.nlm.nih.gov/gene/?term=324942
ENSDARG00000053204	snx22	sorting nexin 22	561624	https://www.ncbi.nlm.nih.gov/gene/?term=561624
ENSDARG00000017675	utp4	UTP4, small subunit processome component	406571	https://www.ncbi.nlm.nih.gov/gene/?term=406571
ENSDARG00000074671	nptx1l	neuronal pentraxin 1 like	405872	https://www.ncbi.nlm.nih.gov/gene/?term=405872
ENSDARG00000104587	srl	sarcalumenin	449670	https://www.ncbi.nlm.nih.gov/gene/?term=449670
ENSDARG00000074329	arvcfa	ARVCF, delta catenin family member a	572216	https://www.ncbi.nlm.nih.gov/gene/?term=572216
ENSDARG00000053953	myadml2	myeloid associated differentiation marker like 2	570494	https://www.ncbi.nlm.nih.gov/gene/?term=570494
ENSDARG00000021720	col7a1	collagen, type VII, alpha 1	100332562	https://www.ncbi.nlm.nih.gov/gene/?term=100332562
ENSDARG00000017494	tgfbr1a	transforming growth factor, beta receptor 1 a	560578	https://www.ncbi.nlm.nih.gov/gene/?term=560578
ENSDARG00000053209	smad6a	SMAD family member 6a	116992	https://www.ncbi.nlm.nih.gov/gene/?term=116992
ENSDARG00000061039	atp10a	ATPase phospholipid transporting 10A	567172	https://www.ncbi.nlm.nih.gov/gene/?term=567172
ENSDARG00000062552	lpar6a	lysophosphatidic acid receptor 6a	571773	https://www.ncbi.nlm.nih.gov/gene/?term=571773
ENSDARG00000032389	tspan12	tetraspanin 12	394127	https://www.ncbi.nlm.nih.gov/gene/?term=394127
ENSDARG00000101010	hpdl	4-hydroxyphenylpyruvate dioxygenase-like	560428	https://www.ncbi.nlm.nih.gov/gene/?term=560428
ENSDARG00000075121	hbegfa	heparin-binding EGF-like growth factor a	797938	https://www.ncbi.nlm.nih.gov/gene/?term=797938
ENSDARG00000098790	sowahca	sosondowah ankyrin repeat domain family Ca	100321117	https://www.ncbi.nlm.nih.gov/gene/?term=100321117
ENSDARG00000079125	sowahab	sosondowah ankyrin repeat domain family member Ab	101882405	https://www.ncbi.nlm.nih.gov/gene/?term=101882405
ENSDARG00000076801	arap3	ArfGAP with RhoGAP domain, ankyrin repeat and PH domain 3	558931	https://www.ncbi.nlm.nih.gov/gene/?term=558931
ENSDARG00000042259	tgfbr1b	transforming growth factor, beta receptor 1 b	792928	https://www.ncbi.nlm.nih.gov/gene/?term=792928
ENSDARG00000034453	unc119a	unc-119 homolog a (C. elegans)	566824	https://www.ncbi.nlm.nih.gov/gene/?term=566824
ENSDARG00000076858	tcimb	transcriptional and immune response regulator b	558746	https://www.ncbi.nlm.nih.gov/gene/?term=558746
ENSDARG00000062363	phex	phosphate regulating endopeptidase homolog, X-linked	386969	https://www.ncbi.nlm.nih.gov/gene/?term=386969
ENSDARG00000090752	plk2a	polo-like kinase 2a (Drosophila)	100148413	https://www.ncbi.nlm.nih.gov/gene/?term=100148413
ENSDARG00000086215	gpr156	G protein-coupled receptor 156	101885196	https://www.ncbi.nlm.nih.gov/gene/?term=101885196
ENSDARG00000060994	fbxw7	F-box and WD repeat domain containing 7	564991	https://www.ncbi.nlm.nih.gov/gene/?term=564991
ENSDARG00000071724	ankha	ANKH inorganic pyrophosphate transport regulator a	571148	https://www.ncbi.nlm.nih.gov/gene/?term=571148
ENSDARG00000017211	plxnb1b	plexin b1b	570222	https://www.ncbi.nlm.nih.gov/gene/?term=570222
ENSDARG00000021806	zfp36l2	zinc finger protein 36, C3H type-like 2	333941	https://www.ncbi.nlm.nih.gov/gene/?term=333941
ENSDARG00000058598	sox18	SRY (sex determining region Y)-box 18	797246	https://www.ncbi.nlm.nih.gov/gene/?term=797246
ENSDARG00000020741	fga	fibrinogen alpha chain	378986	https://www.ncbi.nlm.nih.gov/gene/?term=378986
ENSDARG00000070081	rspo3	R-spondin 3	100007702	https://www.ncbi.nlm.nih.gov/gene/?term=100007702
ENSDARG00000070914	dusp6	dual specificity phosphatase 6	353314	https://www.ncbi.nlm.nih.gov/gene/?term=353314
ENSDARG00000079791	si:ch211-176g6.2	si:ch211-176g6.2	572157	https://www.ncbi.nlm.nih.gov/gene/?term=572157
ENSDARG00000056642	hdac9b	histone deacetylase 9b	393789	https://www.ncbi.nlm.nih.gov/gene/?term=393789
ENSDARG00000037429	tll1	tolloid-like 1	474335	https://www.ncbi.nlm.nih.gov/gene/?term=474335
ENSDARG00000010958	glmnb	glomulin, FKBP associated protein b	100170791	https://www.ncbi.nlm.nih.gov/gene/?term=100170791
ENSDARG00000027087	tgfb2	transforming growth factor, beta 2	369194	https://www.ncbi.nlm.nih.gov/gene/?term=369194
ENSDARG00000077465	sorcs2	sortilin-related VPS10 domain containing receptor 2	100330371	https://www.ncbi.nlm.nih.gov/gene/?term=100330371
ENSDARG00000100052	cckb	cholecystokinin b	100000095	https://www.ncbi.nlm.nih.gov/gene/?term=100000095
ENSDARG00000075532	slc4a11	solute carrier family 4, sodium borate transporter, member 11	559346	https://www.ncbi.nlm.nih.gov/gene/?term=559346
ENSDARG00000076564	hspg2	heparan sulfate proteoglycan 2	565429	https://www.ncbi.nlm.nih.gov/gene/?term=565429
ENSDARG00000068732	spry4	sprouty homolog 4 (Drosophila)	114437	https://www.ncbi.nlm.nih.gov/gene/?term=114437
ENSDARG00000017162	kif3c	kinesin family member 3C	100333558	https://www.ncbi.nlm.nih.gov/gene/?term=100333558
ENSDARG00000078502	si:ch211-150o23.3	si:ch211-150o23.3	799202	https://www.ncbi.nlm.nih.gov/gene/?term=799202
ENSDARG00000067664	LOC799768	arrestin domain-containing protein 4	799768	https://www.ncbi.nlm.nih.gov/gene/?term=799768
ENSDARG00000111805	timp4.1	TIMP metallopeptidase inhibitor 4, tandem duplicate 1	101882922	https://www.ncbi.nlm.nih.gov/gene/?term=101882922
ENSDARG00000055381	bambia	BMP and activin membrane-bound inhibitor (Xenopus laevis) homolog a	83496	https://www.ncbi.nlm.nih.gov/gene/?term=83496
ENSDARG00000052625	fkbp1b	FKBP prolyl isomerase 1B	393785	https://www.ncbi.nlm.nih.gov/gene/?term=393785
ENSDARG00000058115	fgfr2	fibroblast growth factor receptor 2	352940	https://www.ncbi.nlm.nih.gov/gene/?term=352940
ENSDARG00000069105	fgfr4	fibroblast growth factor receptor 4	100000160	https://www.ncbi.nlm.nih.gov/gene/?term=100000160
ENSDARG00000056057	grem2a	gremlin 2, DAN family BMP antagonist a	100002201	https://www.ncbi.nlm.nih.gov/gene/?term=100002201
ENSDARG00000008133	foxl1	forkhead box L1	393959	https://www.ncbi.nlm.nih.gov/gene/?term=393959
ENSDARG00000088878	c1qtnf1	C1q and TNF related 1	550573	https://www.ncbi.nlm.nih.gov/gene/?term=550573
ENSDARG00000018958	nrarpb	NOTCH regulated ankyrin repeat protein b	353225	https://www.ncbi.nlm.nih.gov/gene/?term=353225
ENSDARG00000103199	si:dkey-247k7.2	si:dkey-247k7.2	797677	https://www.ncbi.nlm.nih.gov/gene/?term=797677
ENSDARG00000037879	lfng	LFNG O-fucosylpeptide 3-beta-N-acetylglucosaminyltransferase	30158	https://www.ncbi.nlm.nih.gov/gene/?term=30158
ENSDARG00000063314	apba2a	amyloid beta (A4) precursor protein-binding, family A, member 2a	100330365	https://www.ncbi.nlm.nih.gov/gene/?term=100330365
ENSDARG00000017174	dlx2b	distal-less homeobox 2b	30557	https://www.ncbi.nlm.nih.gov/gene/?term=30557
ENSDARG00000109276	LOC100332446	uncharacterized LOC100332446	100332446	https://www.ncbi.nlm.nih.gov/gene/?term=100332446
ENSDARG00000100698	eva1bb	eva-1 homolog Bb (C. elegans)	798034	https://www.ncbi.nlm.nih.gov/gene/?term=798034
ENSDARG00000055798	heyl	hes-related family bHLH transcription factor with YRPW motif-like	335134	https://www.ncbi.nlm.nih.gov/gene/?term=335134
ENSDARG00000061017	spns2	spinster homolog 2 (Drosophila)	568117	https://www.ncbi.nlm.nih.gov/gene/?term=568117
ENSDARG00000052520	sgms2a	sphingomyelin synthase 2a	556193	https://www.ncbi.nlm.nih.gov/gene/?term=556193
ENSDARG00000040474	snx10b	sorting nexin 10b	569469	https://www.ncbi.nlm.nih.gov/gene/?term=569469
ENSDARG00000019516	sp7	Sp7 transcription factor	405789	https://www.ncbi.nlm.nih.gov/gene/?term=405789
ENSDARG00000031763	smad6b	SMAD family member 6b	564395	https://www.ncbi.nlm.nih.gov/gene/?term=564395
ENSDARG00000116617	spaca4l	sperm acrosome associated 4 like	100334363	https://www.ncbi.nlm.nih.gov/gene/?term=100334363
ENSDARG00000089892	cd44b	CD44 molecule (Indian blood group) b	100330801	https://www.ncbi.nlm.nih.gov/gene/?term=100330801
ENSDARG00000021938	smad9	SMAD family member 9	445564	https://www.ncbi.nlm.nih.gov/gene/?term=445564
ENSDARG00000056023	hoxb9a	homeobox B9a	30344	https://www.ncbi.nlm.nih.gov/gene/?term=30344
ENSDARG00000077054	gask1b	golgi associated kinase 1B	566369	https://www.ncbi.nlm.nih.gov/gene/?term=566369
ENSDARG00000079741	csrnp3	cysteine-serine-rich nuclear protein 3	100332048	https://www.ncbi.nlm.nih.gov/gene/?term=100332048
ENSDARG00000069441	lpar6b	lysophosphatidic acid receptor 6b	101884764	https://www.ncbi.nlm.nih.gov/gene/?term=101884764
ENSDARG00000004794	ccdc146	coiled-coil domain containing 146	767671	https://www.ncbi.nlm.nih.gov/gene/?term=767671
ENSDARG00000062972	hip1	huntingtin interacting protein 1	793823	https://www.ncbi.nlm.nih.gov/gene/?term=793823
ENSDARG00000032482	si:dkey-40c11.2	si:dkey-40c11.2	798260	https://www.ncbi.nlm.nih.gov/gene/?term=798260
ENSDARG00000068965	nrip1a	nuclear receptor interacting protein 1a	796407	https://www.ncbi.nlm.nih.gov/gene/?term=796407
ENSDARG00000068141	tnfsf11	TNF superfamily member 11	100331628	https://www.ncbi.nlm.nih.gov/gene/?term=100331628
ENSDARG00000060115	lrrn1	leucine rich repeat neuronal 1	568527	https://www.ncbi.nlm.nih.gov/gene/?term=568527
ENSDARG00000031126	notum1a	notum, palmitoleoyl-protein carboxylesterase a	570510	https://www.ncbi.nlm.nih.gov/gene/?term=570510
ENSDARG00000069912	hmga2	high mobility group AT-hook 2	324428	https://www.ncbi.nlm.nih.gov/gene/?term=324428
ENSDARG00000105118	zgc:171566	zgc:171566	563836	https://www.ncbi.nlm.nih.gov/gene/?term=563836
ENSDARG00000030588	slc10a1	solute carrier family 10 (sodium/bile acid cotransporter), member 1	562260	https://www.ncbi.nlm.nih.gov/gene/?term=562260
ENSDARG00000086933	tnni3k	TNNI3 interacting kinase	799621	https://www.ncbi.nlm.nih.gov/gene/?term=799621
ENSDARG00000069044	agpat4	1-acylglycerol-3-phosphate O-acyltransferase 4 (lysophosphatidic acid acyltransferase, delta)	406265	https://www.ncbi.nlm.nih.gov/gene/?term=406265
ENSDARG00000090793	si:ch211-207j7.2	si:ch211-207j7.2	799340	https://www.ncbi.nlm.nih.gov/gene/?term=799340
ENSDARG00000057184	zgc:55781	zgc:55781	325979	https://www.ncbi.nlm.nih.gov/gene/?term=325979
ENSDARG00000036426	zgc:103586	zgc:103586	492517	https://www.ncbi.nlm.nih.gov/gene/?term=492517
ENSDARG00000045749	ppfibp1a	PTPRF interacting protein, binding protein 1a (liprin beta 1)	565020	https://www.ncbi.nlm.nih.gov/gene/?term=565020
ENSDARG00000079372	si:ch211-264f5.6	si:ch211-264f5.6	100319064	https://www.ncbi.nlm.nih.gov/gene/?term=100319064
ENSDARG00000103485	card14	caspase recruitment domain family, member 14	568689	https://www.ncbi.nlm.nih.gov/gene/?term=568689
ENSDARG00000063437	wnt9a	wingless-type MMTV integration site family, member 9A	751644	https://www.ncbi.nlm.nih.gov/gene/?term=751644
ENSDARG00000010181	asap2a	ArfGAP with SH3 domain, ankyrin repeat and PH domain 2a	570669	https://www.ncbi.nlm.nih.gov/gene/?term=570669
ENSDARG00000053890	tmem62	transmembrane protein 62	402997	https://www.ncbi.nlm.nih.gov/gene/?term=402997
ENSDARG00000021339	cpa5	carboxypeptidase A5	246092	https://www.ncbi.nlm.nih.gov/gene/?term=246092
ENSDARG00000027192	hcn3	hyperpolarization activated cyclic nucleotide-gated potassium channel 3	560709	https://www.ncbi.nlm.nih.gov/gene/?term=560709
ENSDARG00000020744	bdkrb1	bradykinin receptor B1	368199	https://www.ncbi.nlm.nih.gov/gene/?term=368199
ENSDARG00000099677	bambib	BMP and activin membrane-bound inhibitor homolog (Xenopus laevis) b	431736	https://www.ncbi.nlm.nih.gov/gene/?term=431736
ENSDARG00000056874	lygl1	lysozyme g-like 1	436979	https://www.ncbi.nlm.nih.gov/gene/?term=436979
ENSDARG00000100223	gpa33a	glycoprotein A33 (transmembrane), paralog a	407680	https://www.ncbi.nlm.nih.gov/gene/?term=407680
ENSDARG00000074235	LOC797620	NA	797620	https://www.ncbi.nlm.nih.gov/gene/?term=797620
ENSDARG00000028053	bmp1b	bone morphogenetic protein 1b	559877	https://www.ncbi.nlm.nih.gov/gene/?term=559877
ENSDARG00000052057	pcolceb	procollagen C-endopeptidase enhancer b	794872	https://www.ncbi.nlm.nih.gov/gene/?term=794872
ENSDARG00000051824	tmeff2a	transmembrane protein with EGF-like and two follistatin-like domains 2a	100004613	https://www.ncbi.nlm.nih.gov/gene/?term=100004613
ENSDARG00000027529	hmox1a	heme oxygenase 1a	791518	https://www.ncbi.nlm.nih.gov/gene/?term=791518
ENSDARG00000104810	akt3a	v-akt murine thymoma viral oncogene homolog 3a	560549	https://www.ncbi.nlm.nih.gov/gene/?term=560549
ENSDARG00000102332	spint1a	serine peptidase inhibitor, Kunitz type 1 a	406426	https://www.ncbi.nlm.nih.gov/gene/?term=406426
ENSDARG00000026820	gucy2d	guanylate cyclase 2D, retinal	140426	https://www.ncbi.nlm.nih.gov/gene/?term=140426
ENSDARG00000015033	slc23a1	solute carrier family 23 (ascorbic acid transporter), member 1	559435	https://www.ncbi.nlm.nih.gov/gene/?term=559435
ENSDARG00000101964	zgc:171592	zgc:171592	100003031	https://www.ncbi.nlm.nih.gov/gene/?term=100003031
ENSDARG00000061885	satb2	SATB homeobox 2	563435	https://www.ncbi.nlm.nih.gov/gene/?term=563435
ENSDARG00000070538	hey1	hes-related family bHLH transcription factor with YRPW motif 1	58008	https://www.ncbi.nlm.nih.gov/gene/?term=58008
ENSDARG00000058876	mmp16b	matrix metallopeptidase 16b (membrane-inserted)	572034	https://www.ncbi.nlm.nih.gov/gene/?term=572034
ENSDARG00000018260	bmp7a	bone morphogenetic protein 7a	30584	https://www.ncbi.nlm.nih.gov/gene/?term=30584
ENSDARG00000074697	npdc1a	neural proliferation, differentiation and control, 1a	794093	https://www.ncbi.nlm.nih.gov/gene/?term=794093
ENSDARG00000046090	dhrs11a	dehydrogenase/reductase (SDR family) member 11a	791578	https://www.ncbi.nlm.nih.gov/gene/?term=791578
ENSDARG00000060235	mst1ra	macrophage stimulating 1 receptor a	100002448	https://www.ncbi.nlm.nih.gov/gene/?term=100002448
ENSDARG00000073952	slc4a7	solute carrier family 4, sodium bicarbonate cotransporter, member 7	568872	https://www.ncbi.nlm.nih.gov/gene/?term=568872
ENSDARG00000011683	prtfdc1	phosphoribosyl transferase domain containing 1	30765	https://www.ncbi.nlm.nih.gov/gene/?term=30765
ENSDARG00000030915	cpa1	carboxypeptidase A1 (pancreatic)	325886	https://www.ncbi.nlm.nih.gov/gene/?term=325886
ENSDARG00000026165	col11a1a	collagen, type XI, alpha 1a	565402	https://www.ncbi.nlm.nih.gov/gene/?term=565402
ENSDARG00000036840	krt15	keratin 15	406844	https://www.ncbi.nlm.nih.gov/gene/?term=406844
ENSDARG00000045074	arl4d	ADP-ribosylation factor-like 4D	323573	https://www.ncbi.nlm.nih.gov/gene/?term=323573
ENSDARG00000013409	bmp2a	bone morphogenetic protein 2a	30631	https://www.ncbi.nlm.nih.gov/gene/?term=30631
ENSDARG00000024847	col5a2b	collagen, type V, alpha 2b	100006366	https://www.ncbi.nlm.nih.gov/gene/?term=100006366
ENSDARG00000054753	col10a1a	collagen, type X, alpha 1a	558919	https://www.ncbi.nlm.nih.gov/gene/?term=558919
ENSDARG00000017884	bgna	biglycan a	431774	https://www.ncbi.nlm.nih.gov/gene/?term=431774
ENSDARG00000052615	tnmd	tenomodulin	556984	https://www.ncbi.nlm.nih.gov/gene/?term=556984
ENSDARG00000036671	tnni4b.2	troponin I4b, tandem duplicate 2	415191	https://www.ncbi.nlm.nih.gov/gene/?term=415191
ENSDARG00000087780	tiam2a	T cell lymphoma invasion and metastasis 2a	100334442	https://www.ncbi.nlm.nih.gov/gene/?term=100334442
ENSDARG00000101535	col10a1b	collagen, type X, alpha 1b	555804	https://www.ncbi.nlm.nih.gov/gene/?term=555804
ENSDARG00000101190	cyp2k8	cytochrome P450, family 2, subfamily K, polypeptide 8	561462	https://www.ncbi.nlm.nih.gov/gene/?term=561462
ENSDARG00000058508	cfap70	cilia and flagella associated protein 70	564542	https://www.ncbi.nlm.nih.gov/gene/?term=564542
ENSDARG00000101986	irf6	interferon regulatory factor 6	393570	https://www.ncbi.nlm.nih.gov/gene/?term=393570
ENSDARG00000008403	phospho1	phosphatase, orphan 1	100002812	https://www.ncbi.nlm.nih.gov/gene/?term=100002812
ENSDARG00000102769	LOC101886358	cadherin-18	101886358	https://www.ncbi.nlm.nih.gov/gene/?term=101886358
ENSDARG00000103211	si:dkey-19b23.8	si:dkey-19b23.8	569132	https://www.ncbi.nlm.nih.gov/gene/?term=569132
ENSDARG00000102234	si:ch211-71n6.4	si:ch211-71n6.4	100148657	https://www.ncbi.nlm.nih.gov/gene/?term=100148657
ENSDARG00000015686	bmp6	bone morphogenetic protein 6	503761	https://www.ncbi.nlm.nih.gov/gene/?term=503761
ENSDARG00000036090	pard6gb	par-6 family cell polarity regulator gamma b	80959	https://www.ncbi.nlm.nih.gov/gene/?term=80959
ENSDARG00000102858	sc:d189	sc:d189	100002334	https://www.ncbi.nlm.nih.gov/gene/?term=100002334
ENSDARG00000079191	zgc:172122	zgc:172122	571844	https://www.ncbi.nlm.nih.gov/gene/?term=571844
ENSDARG00000040482	osbpl3b	oxysterol binding protein-like 3b	567921	https://www.ncbi.nlm.nih.gov/gene/?term=567921
ENSDARG00000103985	spry1	sprouty homolog 1, antagonist of FGF signaling (Drosophila)	798229	https://www.ncbi.nlm.nih.gov/gene/?term=798229
ENSDARG00000059442	smtnb	smoothelin b	664685	https://www.ncbi.nlm.nih.gov/gene/?term=664685
ENSDARG00000054032	rab24	RAB24, member RAS oncogene family	574423	https://www.ncbi.nlm.nih.gov/gene/?term=574423
ENSDARG00000069833	rhbdl2	rhomboid, veinlet-like 2 (Drosophila)	792002	https://www.ncbi.nlm.nih.gov/gene/?term=792002
ENSDARG00000103503	dgat1a	diacylglycerol O-acyltransferase 1a	325875	https://www.ncbi.nlm.nih.gov/gene/?term=325875
ENSDARG00000075352	brinp3b	bone morphogenetic protein/retinoic acid inducible neural-specific 3b	100330048	https://www.ncbi.nlm.nih.gov/gene/?term=100330048
ENSDARG00000060372	plxna2	plexin A2	561285	https://www.ncbi.nlm.nih.gov/gene/?term=561285
ENSDARG00000071879	tgfb5	transforming growth factor, beta 5	559723	https://www.ncbi.nlm.nih.gov/gene/?term=559723
ENSDARG00000011870	sp8a	sp8 transcription factor a	321264	https://www.ncbi.nlm.nih.gov/gene/?term=321264
ENSDARG00000069715	foxi2	forkhead box I2	387256	https://www.ncbi.nlm.nih.gov/gene/?term=387256
ENSDARG00000099124	f3a	coagulation factor IIIa	567257	https://www.ncbi.nlm.nih.gov/gene/?term=567257
ENSDARG00000045681	irf5	interferon regulatory factor 5	405811	https://www.ncbi.nlm.nih.gov/gene/?term=405811
ENSDARG00000039697	shtn1	shootin 1	407656	https://www.ncbi.nlm.nih.gov/gene/?term=407656
ENSDARG00000099395	cables1	Cdk5 and Abl enzyme substrate 1	100126070	https://www.ncbi.nlm.nih.gov/gene/?term=100126070
ENSDARG00000076321	col28a2a	collagen, type XXVIII, alpha 2a	100294690	https://www.ncbi.nlm.nih.gov/gene/?term=100294690
ENSDARG00000069701	lgi2b	leucine-rich repeat LGI family, member 2b	654828	https://www.ncbi.nlm.nih.gov/gene/?term=654828
ENSDARG00000051836	si:dkeyp-19e1.3	si:dkeyp-19e1.3	553000	https://www.ncbi.nlm.nih.gov/gene/?term=553000
ENSDARG00000079570	rspo2	R-spondin 2	566054	https://www.ncbi.nlm.nih.gov/gene/?term=566054
ENSDARG00000039959	gdnfa	glial cell derived neurotrophic factor a	79379	https://www.ncbi.nlm.nih.gov/gene/?term=79379
ENSDARG00000098769	slitrk6	SLIT and NTRK-like family, member 6	324096	https://www.ncbi.nlm.nih.gov/gene/?term=324096
ENSDARG00000055092	pora	P450 (cytochrome) oxidoreductase a	568202	https://www.ncbi.nlm.nih.gov/gene/?term=568202
ENSDARG00000090634	smim29	small integral membrane protein 29	387006	https://www.ncbi.nlm.nih.gov/gene/?term=387006
ENSDARG00000036571	sema3e	sema domain, immunoglobulin domain (Ig), short basic domain, secreted, (semaphorin) 3E	565658	https://www.ncbi.nlm.nih.gov/gene/?term=565658
ENSDARG00000062023	fndc3bb	fibronectin type III domain containing 3Bb	568274	https://www.ncbi.nlm.nih.gov/gene/?term=568274
ENSDARG00000008333	znfl2a	zinc finger-like gene 2a	373087	https://www.ncbi.nlm.nih.gov/gene/?term=373087
ENSDARG00000079848	gmps	guanine monophosphate synthase	393559	https://www.ncbi.nlm.nih.gov/gene/?term=393559
ENSDARG00000070498	phyhiplb	phytanoyl-CoA 2-hydroxylase interacting protein-like b	100004913	https://www.ncbi.nlm.nih.gov/gene/?term=100004913
ENSDARG00000063330	mgat4a	alpha-1,3-mannosyl-glycoprotein 4-beta-N-acetylglucosaminyltransferase A	563038	https://www.ncbi.nlm.nih.gov/gene/?term=563038
ENSDARG00000099744	gap43	growth associated protein 43	30608	https://www.ncbi.nlm.nih.gov/gene/?term=30608
ENSDARG00000020114	slc20a1a	solute carrier family 20, member 1a	406458	https://www.ncbi.nlm.nih.gov/gene/?term=406458
ENSDARG00000014386	galnt6	UDP-N-acetyl-alpha-D-galactosamine:polypeptide N-acetylgalactosaminyltransferase 6 (GalNAc-T6)	406477	https://www.ncbi.nlm.nih.gov/gene/?term=406477
ENSDARG00000029353	serpine2	serpin peptidase inhibitor, clade E (nexin, plasminogen activator inhibitor type 1), member 2	393153	https://www.ncbi.nlm.nih.gov/gene/?term=393153
ENSDARG00000097523	si:ch73-364h19.1	si:ch73-364h19.1	556746	https://www.ncbi.nlm.nih.gov/gene/?term=556746
ENSDARG00000112615	btbd17b	BTB (POZ) domain containing 17b	563672	https://www.ncbi.nlm.nih.gov/gene/?term=563672
ENSDARG00000007597	bloc1s4	biogenesis of lysosomal organelles complex-1, subunit 4, cappuccino	445081	https://www.ncbi.nlm.nih.gov/gene/?term=445081
ENSDARG00000031756	mef2aa	myocyte enhancer factor 2aa	30564	https://www.ncbi.nlm.nih.gov/gene/?term=30564
ENSDARG00000039943	tent5ba	terminal nucleotidyltransferase 5ba	777768	https://www.ncbi.nlm.nih.gov/gene/?term=777768
ENSDARG00000071353	si:ch211-235e9.8	si:ch211-235e9.8	100002196	https://www.ncbi.nlm.nih.gov/gene/?term=100002196
ENSDARG00000010169	myd88	MYD88, innate immune signal transduction adaptor	403145	https://www.ncbi.nlm.nih.gov/gene/?term=403145
ENSDARG00000006396	nrcama	neuronal cell adhesion molecule a	556537	https://www.ncbi.nlm.nih.gov/gene/?term=556537
ENSDARG00000078227	cspg4	chondroitin sulfate proteoglycan 4	560393	https://www.ncbi.nlm.nih.gov/gene/?term=560393
ENSDARG00000068233	zgc:64051	zgc:64051	393342	https://www.ncbi.nlm.nih.gov/gene/?term=393342
ENSDARG00000031749	c3ar1	C3a anaphylatoxin chemotactic receptor	794255	https://www.ncbi.nlm.nih.gov/gene/?term=794255
ENSDARG00000010154	vstm4a	V-set and transmembrane domain containing 4a	553443	https://www.ncbi.nlm.nih.gov/gene/?term=553443
ENSDARG00000028896	plpp2b	phospholipid phosphatase 2b	335485	https://www.ncbi.nlm.nih.gov/gene/?term=335485
ENSDARG00000014588	adcy2b	adenylate cyclase 2b (brain)	557902	https://www.ncbi.nlm.nih.gov/gene/?term=557902
ENSDARG00000079423	LOC556532	delta-type opioid receptor-like	556532	https://www.ncbi.nlm.nih.gov/gene/?term=556532
ENSDARG00000089885	slc16a12b	solute carrier family 16, member 12b	449947	https://www.ncbi.nlm.nih.gov/gene/?term=449947
ENSDARG00000030782	exoc3l2b	exocyst complex component 3-like 2b	565839	https://www.ncbi.nlm.nih.gov/gene/?term=565839
ENSDARG00000002791	atp1a1a.1	ATPase Na+/K+ transporting subunit alpha 1a, tandem duplicate 1	64612	https://www.ncbi.nlm.nih.gov/gene/?term=64612
ENSDARG00000008969	fgb	fibrinogen beta chain	337315	https://www.ncbi.nlm.nih.gov/gene/?term=337315
ENSDARG00000059473	kank4	KN motif and ankyrin repeat domains 4	101884737	https://www.ncbi.nlm.nih.gov/gene/?term=101884737
ENSDARG00000075718	rpz5	rapunzel 5	100003142	https://www.ncbi.nlm.nih.gov/gene/?term=100003142
ENSDARG00000097540	pimr62	Pim proto-oncogene, serine/threonine kinase, related 62	100330579	https://www.ncbi.nlm.nih.gov/gene/?term=100330579
ENSDARG00000002731	sdc2	syndecan 2	282667	https://www.ncbi.nlm.nih.gov/gene/?term=282667
ENSDARG00000102594	zgc:194627	zgc:194627	799208	https://www.ncbi.nlm.nih.gov/gene/?term=799208
ENSDARG00000003046	sorbs2a	sorbin and SH3 domain containing 2a	571008	https://www.ncbi.nlm.nih.gov/gene/?term=571008
ENSDARG00000032990	plxnb3	plexin B3	566546	https://www.ncbi.nlm.nih.gov/gene/?term=566546
ENSDARG00000039750	ldlrap1b	low density lipoprotein receptor adaptor protein 1b	791153	https://www.ncbi.nlm.nih.gov/gene/?term=791153
ENSDARG00000114428	slc35c2	solute carrier family 35 (GDP-fucose transporter), member C2	323482	https://www.ncbi.nlm.nih.gov/gene/?term=323482
ENSDARG00000114428	LOC101884357	collagen alpha-1(XX) chain-like	101884357	https://www.ncbi.nlm.nih.gov/gene/?term=101884357
ENSDARG00000062593	stox1	storkhead box 1	568146	https://www.ncbi.nlm.nih.gov/gene/?term=568146
ENSDARG00000002084	lamb2	laminin, beta 2 (laminin S)	337767	https://www.ncbi.nlm.nih.gov/gene/?term=337767
ENSDARG00000033443	mdm2	MDM2 oncogene, E3 ubiquitin protein ligase	30637	https://www.ncbi.nlm.nih.gov/gene/?term=30637
ENSDARG00000101040	ccl20a.3	chemokine (C-C motif) ligand 20a, duplicate 3	100192217	https://www.ncbi.nlm.nih.gov/gene/?term=100192217
ENSDARG00000024365	crlf1a	cytokine receptor-like factor 1a	436923	https://www.ncbi.nlm.nih.gov/gene/?term=436923
ENSDARG00000096603	bmb	brambleberry	559540	https://www.ncbi.nlm.nih.gov/gene/?term=559540
ENSDARG00000042934	ccn2a	cellular communication network factor 2a	321449	https://www.ncbi.nlm.nih.gov/gene/?term=321449
ENSDARG00000061226	timp2a	TIMP metallopeptidase inhibitor 2a	359835	https://www.ncbi.nlm.nih.gov/gene/?term=359835
ENSDARG00000030933	ksr1b	kinase suppressor of ras 1b	556779	https://www.ncbi.nlm.nih.gov/gene/?term=556779
ENSDARG00000101309	si:ch73-100l22.3	si:ch73-100l22.3	100329274	https://www.ncbi.nlm.nih.gov/gene/?term=100329274
ENSDARG00000079438	pkp3b	plakophilin 3b	100330353	https://www.ncbi.nlm.nih.gov/gene/?term=100330353
ENSDARG00000077580	tspeara	thrombospondin-type laminin G domain and EAR repeats a	570420	https://www.ncbi.nlm.nih.gov/gene/?term=570420
ENSDARG00000059029	mmp28	matrix metallopeptidase 28	100005670	https://www.ncbi.nlm.nih.gov/gene/?term=100005670
ENSDARG00000076554	cdkn1a	cyclin-dependent kinase inhibitor 1A	100151416	https://www.ncbi.nlm.nih.gov/gene/?term=100151416
ENSDARG00000004497	tspan33a	tetraspanin 33a	436890	https://www.ncbi.nlm.nih.gov/gene/?term=436890
ENSDARG00000014373	ddx4	DEAD (Asp-Glu-Ala-Asp) box polypeptide 4	30263	https://www.ncbi.nlm.nih.gov/gene/?term=30263
ENSDARG00000054122	tmem30b	transmembrane protein 30B	431726	https://www.ncbi.nlm.nih.gov/gene/?term=431726
ENSDARG00000003963	traf4a	tnf receptor-associated factor 4a	404045	https://www.ncbi.nlm.nih.gov/gene/?term=404045
ENSDARG00000035715	marcksl1b	MARCKS-like 1b	406504	https://www.ncbi.nlm.nih.gov/gene/?term=406504
ENSDARG00000116581	ptger2b	prostaglandin E receptor 2b (subtype EP2)	570410	https://www.ncbi.nlm.nih.gov/gene/?term=570410
ENSDARG00000062909	furina	furin (paired basic amino acid cleaving enzyme) a	566557	https://www.ncbi.nlm.nih.gov/gene/?term=566557
ENSDARG00000041080	thap3	THAP domain containing, apoptosis associated protein 3	541481	https://www.ncbi.nlm.nih.gov/gene/?term=541481
ENSDARG00000103683	inpp5b	inositol polyphosphate-5-phosphatase B	563543	https://www.ncbi.nlm.nih.gov/gene/?term=563543
ENSDARG00000094695	si:dkey-204f11.64	si:dkey-204f11.64	100537752	https://www.ncbi.nlm.nih.gov/gene/?term=100537752
ENSDARG00000015176	ror1	receptor tyrosine kinase-like orphan receptor 1	568282	https://www.ncbi.nlm.nih.gov/gene/?term=568282
ENSDARG00000103092	grem2b	gremlin 2, DAN family BMP antagonist b	550399	https://www.ncbi.nlm.nih.gov/gene/?term=550399
ENSDARG00000028335	hmga1a	high mobility group AT-hook 1a	406447	https://www.ncbi.nlm.nih.gov/gene/?term=406447
ENSDARG00000079388	agrn	agrin	565373	https://www.ncbi.nlm.nih.gov/gene/?term=565373
ENSDARG00000077121	cyp26b1	cytochrome P450, family 26, subfamily b, polypeptide 1	324188	https://www.ncbi.nlm.nih.gov/gene/?term=324188
ENSDARG00000036442	atp11c	ATPase phospholipid transporting 11C	368385	https://www.ncbi.nlm.nih.gov/gene/?term=368385
ENSDARG00000088091	pfn1	profilin 1	799355	https://www.ncbi.nlm.nih.gov/gene/?term=799355
ENSDARG00000013784	zgc:77158	zgc:77158	402971	https://www.ncbi.nlm.nih.gov/gene/?term=402971
ENSDARG00000054423	slc7a6	solute carrier family 7 (amino acid transporter light chain, y+L system), member 6	57957	https://www.ncbi.nlm.nih.gov/gene/?term=57957
ENSDARG00000043395	crip3	cysteine-rich protein 3	556515	https://www.ncbi.nlm.nih.gov/gene/?term=556515
ENSDARG00000058179	ackr3b	atypical chemokine receptor 3b	561050	https://www.ncbi.nlm.nih.gov/gene/?term=561050
ENSDARG00000016858	smad7	SMAD family member 7	326282	https://www.ncbi.nlm.nih.gov/gene/?term=326282
ENSDARG00000104315	fhl3b	four and a half LIM domains 3b	555053	https://www.ncbi.nlm.nih.gov/gene/?term=555053
ENSDARG00000098647	ankdd1a	ankyrin repeat and death domain containing 1A	569271	https://www.ncbi.nlm.nih.gov/gene/?term=569271
ENSDARG00000075007	chst2a	carbohydrate (N-acetylglucosamine-6-O) sulfotransferase 2a	561896	https://www.ncbi.nlm.nih.gov/gene/?term=561896
ENSDARG00000076594	pcdh12	protocadherin 12	555419	https://www.ncbi.nlm.nih.gov/gene/?term=555419
ENSDARG00000041799	cx43	connexin 43	30236	https://www.ncbi.nlm.nih.gov/gene/?term=30236
ENSDARG00000062936	ndnf	neuron-derived neurotrophic factor	561437	https://www.ncbi.nlm.nih.gov/gene/?term=561437
ENSDARG00000089368	hopx	HOP homeobox	386589	https://www.ncbi.nlm.nih.gov/gene/?term=386589
ENSDARG00000039949	fibina	fin bud initiation factor a	553370	https://www.ncbi.nlm.nih.gov/gene/?term=553370
ENSDARG00000100839	LOC101883617	methyltransferase-like protein 24	101883617	https://www.ncbi.nlm.nih.gov/gene/?term=101883617
ENSDARG00000025174	zgc:103482	zgc:103482	450001	https://www.ncbi.nlm.nih.gov/gene/?term=450001
ENSDARG00000074143	myo10l3	myosin X-like 3	555290	https://www.ncbi.nlm.nih.gov/gene/?term=555290
ENSDARG00000087574	nox1	NADPH oxidase 1	555604	https://www.ncbi.nlm.nih.gov/gene/?term=555604
ENSDARG00000000588	grasp	GRP1 (general receptor for phosphoinositides 1)-associated scaffold protein	558950	https://www.ncbi.nlm.nih.gov/gene/?term=558950
ENSDARG00000053186	vstm4b	V-set and transmembrane domain containing 4b	100142652	https://www.ncbi.nlm.nih.gov/gene/?term=100142652
ENSDARG00000052859	chp1	calcineurin-like EF-hand protein 1	325361	https://www.ncbi.nlm.nih.gov/gene/?term=325361
ENSDARG00000035810	rgcc	regulator of cell cycle	431737	https://www.ncbi.nlm.nih.gov/gene/?term=431737
ENSDARG00000033760	pmelb	premelanosome protein b	562810	https://www.ncbi.nlm.nih.gov/gene/?term=562810
ENSDARG00000102138	foxa1	forkhead box A1	30541	https://www.ncbi.nlm.nih.gov/gene/?term=30541
ENSDARG00000018383	frzb	frizzled related protein	30119	https://www.ncbi.nlm.nih.gov/gene/?term=30119
ENSDARG00000069640	vegfc	vascular endothelial growth factor c	403049	https://www.ncbi.nlm.nih.gov/gene/?term=403049
ENSDARG00000019838	ugdh	UDP-glucose 6-dehydrogenase	116991	https://www.ncbi.nlm.nih.gov/gene/?term=116991
ENSDARG00000039070	im:7138239	im:7138239	497366	https://www.ncbi.nlm.nih.gov/gene/?term=497366
ENSDARG00000034677	scel	sciellin	368684	https://www.ncbi.nlm.nih.gov/gene/?term=368684
ENSDARG00000067781	urp2	urotensin II-related peptide	100001008	https://www.ncbi.nlm.nih.gov/gene/?term=100001008
ENSDARG00000058556	muc5.2	mucin 5.2	572172	https://www.ncbi.nlm.nih.gov/gene/?term=572172
ENSDARG00000099003	cyp2aa1	cytochrome P450, family 2, subfamily AA, polypeptide 1	572000	https://www.ncbi.nlm.nih.gov/gene/?term=572000
ENSDARG00000102805	cyp2aa12	cytochrome P450, family 2, subfamily AA, polypeptide 12	555510	https://www.ncbi.nlm.nih.gov/gene/?term=555510
ENSDARG00000003169	magi1b	membrane associated guanylate kinase, WW and PDZ domain containing 1b	474349	https://www.ncbi.nlm.nih.gov/gene/?term=474349
ENSDARG00000116641	rps6ka3a	ribosomal protein S6 kinase a, polypeptide 3a	338219	https://www.ncbi.nlm.nih.gov/gene/?term=338219
ENSDARG00000079542	stard13a	StAR-related lipid transfer (START) domain containing 13a	555484	https://www.ncbi.nlm.nih.gov/gene/?term=555484
ENSDARG00000035891	acana	aggrecan a	497505	https://www.ncbi.nlm.nih.gov/gene/?term=497505
ENSDARG00000026335	susd4	sushi domain containing 4	560304	https://www.ncbi.nlm.nih.gov/gene/?term=560304
ENSDARG00000039273	fbln5	fibulin 5	449806	https://www.ncbi.nlm.nih.gov/gene/?term=449806
ENSDARG00000052652	fermt1	fermitin family member 1	100332544	https://www.ncbi.nlm.nih.gov/gene/?term=100332544
ENSDARG00000097718	stard10	StAR-related lipid transfer (START) domain containing 10	402943	https://www.ncbi.nlm.nih.gov/gene/?term=402943
ENSDARG00000042954	slc17a9a	solute carrier family 17 (vesicular nucleotide transporter), member 9a	799506	https://www.ncbi.nlm.nih.gov/gene/?term=799506
ENSDARG00000103647	gpc5a	glypican 5a	559454	https://www.ncbi.nlm.nih.gov/gene/?term=559454
ENSDARG00000053311	tespa1	thymocyte expressed, positive selection associated 1	100332241	https://www.ncbi.nlm.nih.gov/gene/?term=100332241
ENSDARG00000016750	abcc6a	ATP-binding cassette, sub-family C (CFTR/MRP), member 6a	566555	https://www.ncbi.nlm.nih.gov/gene/?term=566555
ENSDARG00000011166	cahz	carbonic anhydrase	30331	https://www.ncbi.nlm.nih.gov/gene/?term=30331
ENSDARG00000036107	txnipa	thioredoxin interacting protein a	368359	https://www.ncbi.nlm.nih.gov/gene/?term=368359
ENSDARG00000035887	zgc:91944	zgc:91944	436941	https://www.ncbi.nlm.nih.gov/gene/?term=436941
ENSDARG00000104632	rerg	RAS-like, estrogen-regulated, growth inhibitor	101882104	https://www.ncbi.nlm.nih.gov/gene/?term=101882104
ENSDARG00000036239	gatm	glycine amidinotransferase (L-arginine:glycine amidinotransferase)	266799	https://www.ncbi.nlm.nih.gov/gene/?term=266799
ENSDARG00000105271	sept4b	septin 4b	100003446	https://www.ncbi.nlm.nih.gov/gene/?term=100003446
ENSDARG00000069185	celsr1a	cadherin EGF LAG seven-pass G-type receptor 1a	368436	https://www.ncbi.nlm.nih.gov/gene/?term=368436
ENSDARG00000044044	rassf2b	Ras association (RalGDS/AF-6) domain family member 2b	100006341	https://www.ncbi.nlm.nih.gov/gene/?term=100006341
ENSDARG00000054610	coro1a	coronin, actin binding protein, 1A	100002113	https://www.ncbi.nlm.nih.gov/gene/?term=100002113
ENSDARG00000043457	gapdh	glyceraldehyde-3-phosphate dehydrogenase	317743	https://www.ncbi.nlm.nih.gov/gene/?term=317743
ENSDARG00000114031	smyhc3	slow myosin heavy chain 3	100001337	https://www.ncbi.nlm.nih.gov/gene/?term=100001337
ENSDARG00000003523	itln3	intelectin 3	555334	https://www.ncbi.nlm.nih.gov/gene/?term=555334
ENSDARG00000104039	errfi1a	ERBB receptor feedback inhibitor 1a	798009	https://www.ncbi.nlm.nih.gov/gene/?term=798009
ENSDARG00000016160	gmpr	guanosine monophosphate reductase	553639	https://www.ncbi.nlm.nih.gov/gene/?term=553639
ENSDARG00000055632	smtnl	smoothelin, like	399690	https://www.ncbi.nlm.nih.gov/gene/?term=399690
ENSDARG00000021488	cyth1b	cytohesin 1b	325586	https://www.ncbi.nlm.nih.gov/gene/?term=325586
ENSDARG00000088693	dcst2	DC-STAMP domain containing 2	556296	https://www.ncbi.nlm.nih.gov/gene/?term=556296
ENSDARG00000078868	tmem74b	transmembrane protein 74B	797493	https://www.ncbi.nlm.nih.gov/gene/?term=797493
ENSDARG00000078622	scpp5	secretory calcium-binding phosphoprotein 5	555679	https://www.ncbi.nlm.nih.gov/gene/?term=555679
ENSDARG00000061021	fam160a1a	family with sequence similarity 160 member A1a	100000787	https://www.ncbi.nlm.nih.gov/gene/?term=100000787
ENSDARG00000036135	bbox1	butyrobetaine (gamma), 2-oxoglutarate dioxygenase (gamma-butyrobetaine hydroxylase) 1	572649	https://www.ncbi.nlm.nih.gov/gene/?term=572649
ENSDARG00000068382	pglyrp5	peptidoglycan recognition protein 5	553387	https://www.ncbi.nlm.nih.gov/gene/?term=553387
ENSDARG00000110844	mcama	melanoma cell adhesion molecule a	566921	https://www.ncbi.nlm.nih.gov/gene/?term=566921
ENSDARG00000007245	rundc3aa	RUN domain containing 3Aa	100148117	https://www.ncbi.nlm.nih.gov/gene/?term=100148117
ENSDARG00000087180	ubxn2a	UBX domain protein 2A	100537478	https://www.ncbi.nlm.nih.gov/gene/?term=100537478
ENSDARG00000031683	fosab	v-fos FBJ murine osteosarcoma viral oncogene homolog Ab	394198	https://www.ncbi.nlm.nih.gov/gene/?term=394198
ENSDARG00000105071	nos1apa	nitric oxide synthase 1 (neuronal) adaptor protein a	553539	https://www.ncbi.nlm.nih.gov/gene/?term=553539
ENSDARG00000100872	otud1	OTU deubiquitinase 1	100537398	https://www.ncbi.nlm.nih.gov/gene/?term=100537398
ENSDARG00000029045	peli2	pellino E3 ubiquitin protein ligase family member 2	436889	https://www.ncbi.nlm.nih.gov/gene/?term=436889
ENSDARG00000004539	ptgs2a	prostaglandin-endoperoxide synthase 2a	246227	https://www.ncbi.nlm.nih.gov/gene/?term=246227
ENSDARG00000099411	zgc:158343	zgc:158343	568780	https://www.ncbi.nlm.nih.gov/gene/?term=568780
ENSDARG00000055498	si:ch1073-184j22.1	si:ch1073-184j22.1	100322583	https://www.ncbi.nlm.nih.gov/gene/?term=100322583
ENSDARG00000041797	cx28.9	connexin 28.9	492358	https://www.ncbi.nlm.nih.gov/gene/?term=492358
ENSDARG00000010008	vim	NA	140599	https://www.ncbi.nlm.nih.gov/gene/?term=140599
ENSDARG00000041300	drc3	dynein regulatory complex subunit 3	777619	https://www.ncbi.nlm.nih.gov/gene/?term=777619
ENSDARG00000004964	cyp4t8	cytochrome P450, family 4, subfamily T, polypeptide 8	387527	https://www.ncbi.nlm.nih.gov/gene/?term=387527
ENSDARG00000061923	amotl2a	angiomotin like 2a	558920	https://www.ncbi.nlm.nih.gov/gene/?term=558920
ENSDARG00000015355	fosl1a	FOS-like antigen 1a	564241	https://www.ncbi.nlm.nih.gov/gene/?term=564241
ENSDARG00000088247	si:ch1073-303k11.2	si:ch1073-303k11.2	100333296	https://www.ncbi.nlm.nih.gov/gene/?term=100333296
ENSDARG00000028521	c1ql1	complement C1q like 1	556064	https://www.ncbi.nlm.nih.gov/gene/?term=556064
ENSDARG00000092143	ank1a	ankyrin 1, erythrocytic a	449796	https://www.ncbi.nlm.nih.gov/gene/?term=449796
ENSDARG00000016153	dag1	dystroglycan 1	286829	https://www.ncbi.nlm.nih.gov/gene/?term=286829
ENSDARG00000111925	il13ra2	interleukin 13 receptor, alpha 2	368326	https://www.ncbi.nlm.nih.gov/gene/?term=368326
ENSDARG00000033327	unc5b	unc-5 netrin receptor B	494130	https://www.ncbi.nlm.nih.gov/gene/?term=494130
ENSDARG00000078222	aatka	apoptosis-associated tyrosine kinase a	100004850	https://www.ncbi.nlm.nih.gov/gene/?term=100004850
ENSDARG00000113190	cxcl14	chemokine (C-X-C motif) ligand 14	58151	https://www.ncbi.nlm.nih.gov/gene/?term=58151
ENSDARG00000115549	LOC797436	neutral cholesterol ester hydrolase 1-like	797436	https://www.ncbi.nlm.nih.gov/gene/?term=797436
ENSDARG00000029544	id2b	inhibitor of DNA binding 2b	321364	https://www.ncbi.nlm.nih.gov/gene/?term=321364
ENSDARG00000094088	si:ch211-229n2.7	si:ch211-229n2.7	100002243	https://www.ncbi.nlm.nih.gov/gene/?term=100002243
ENSDARG00000096762	si:dkey-61p9.11	si:dkey-61p9.11	100000781	https://www.ncbi.nlm.nih.gov/gene/?term=100000781
ENSDARG00000027360	si:ch211-106h11.3	si:ch211-106h11.3	497580	https://www.ncbi.nlm.nih.gov/gene/?term=497580
ENSDARG00000068213	fzd10	frizzled class receptor 10	30366	https://www.ncbi.nlm.nih.gov/gene/?term=30366
ENSDARG00000074381	farp1	FERM, RhoGEF (ARHGEF) and pleckstrin domain protein 1 (chondrocyte-derived)	100329707	https://www.ncbi.nlm.nih.gov/gene/?term=100329707
ENSDARG00000061509	tbx3b	T-box 3b	100334188	https://www.ncbi.nlm.nih.gov/gene/?term=100334188
ENSDARG00000037679	zgc:103678	zgc:103678	447924	https://www.ncbi.nlm.nih.gov/gene/?term=447924
ENSDARG00000044968	vcla	vinculin a	552980	https://www.ncbi.nlm.nih.gov/gene/?term=552980
ENSDARG00000061051	brinp3a.2	bone morphogenetic protein/retinoic acid inducible neural-specific 3a, tandem duplicate 2	100001603	https://www.ncbi.nlm.nih.gov/gene/?term=100001603
ENSDARG00000069143	map3k7cl	map3k7 C-terminal like	568142	https://www.ncbi.nlm.nih.gov/gene/?term=568142
ENSDARG00000036912	edn1	endothelin 1	58032	https://www.ncbi.nlm.nih.gov/gene/?term=58032
ENSDARG00000076904	loxl5b	lysyl oxidase-like 5b	100124531	https://www.ncbi.nlm.nih.gov/gene/?term=100124531
ENSDARG00000023318	fmn2a	formin 2a	793321	https://www.ncbi.nlm.nih.gov/gene/?term=793321
ENSDARG00000077746	LOC100001479	glucose-dependent insulinotropic receptor-like	100001479	https://www.ncbi.nlm.nih.gov/gene/?term=100001479
ENSDARG00000017193	cnn1a	calponin 1, basic, smooth muscle, a	567396	https://www.ncbi.nlm.nih.gov/gene/?term=567396
ENSDARG00000116466	tnfrsf9a	tumor necrosis factor receptor superfamily, member 9a	678622	https://www.ncbi.nlm.nih.gov/gene/?term=678622
ENSDARG00000060498	tnfrsf9a	tumor necrosis factor receptor superfamily, member 9a	678622	https://www.ncbi.nlm.nih.gov/gene/?term=678622
ENSDARG00000020219	dld	deltaD	30138	https://www.ncbi.nlm.nih.gov/gene/?term=30138
ENSDARG00000076404	mctp1a	multiple C2 domains, transmembrane 1a	103911113	https://www.ncbi.nlm.nih.gov/gene/?term=103911113
ENSDARG00000035859	angptl4	angiopoietin-like 4	492647	https://www.ncbi.nlm.nih.gov/gene/?term=492647
ENSDARG00000039881	cemip	cell migration inducing hyaluronidase 1	100003660	https://www.ncbi.nlm.nih.gov/gene/?term=100003660
ENSDARG00000095019	lmo2	LIM domain only 2 (rhombotin-like 1)	30332	https://www.ncbi.nlm.nih.gov/gene/?term=30332
ENSDARG00000042332	plin2	perilipin 2	794841	https://www.ncbi.nlm.nih.gov/gene/?term=794841
ENSDARG00000090416	scpp1	secretory calcium-binding phosphoprotein 1	100270757	https://www.ncbi.nlm.nih.gov/gene/?term=100270757
ENSDARG00000015273	alpi.1	alkaline phosphatase, intestinal, tandem duplicate 1	541539	https://www.ncbi.nlm.nih.gov/gene/?term=541539
ENSDARG00000042811	fgf1b	fibroblast growth factor 1b	100005049	https://www.ncbi.nlm.nih.gov/gene/?term=100005049
ENSDARG00000030263	mfsd2b	major facilitator superfamily domain containing 2B	566968	https://www.ncbi.nlm.nih.gov/gene/?term=566968
ENSDARG00000102564	gfra1b	gdnf family receptor alpha 1b	79377	https://www.ncbi.nlm.nih.gov/gene/?term=79377
ENSDARG00000104442	aatkb	apoptosis-associated tyrosine kinase b	555739	https://www.ncbi.nlm.nih.gov/gene/?term=555739
ENSDARG00000027222	adgrg1	adhesion G protein-coupled receptor G1	324948	https://www.ncbi.nlm.nih.gov/gene/?term=324948
ENSDARG00000113948	synm	synemin, intermediate filament protein	558800	https://www.ncbi.nlm.nih.gov/gene/?term=558800
ENSDARG00000090981	si:ch211-191o15.6	si:ch211-191o15.6	570432	https://www.ncbi.nlm.nih.gov/gene/?term=570432
ENSDARG00000102525	lck	LCK proto-oncogene, Src family tyrosine kinase	414333	https://www.ncbi.nlm.nih.gov/gene/?term=414333
ENSDARG00000101407	tgm1l4	transglutaminase 1 like 4	555962	https://www.ncbi.nlm.nih.gov/gene/?term=555962
ENSDARG00000075444	cgref1	cell growth regulator with EF-hand domain 1	559576	https://www.ncbi.nlm.nih.gov/gene/?term=559576
ENSDARG00000077996	LOC100007192	cadherin-24	100007192	https://www.ncbi.nlm.nih.gov/gene/?term=100007192
ENSDARG00000034211	NA	NA	445091	https://www.ncbi.nlm.nih.gov/gene/?term=445091
ENSDARG00000034211	capn2l	calpain 2, (m/II) large subunit, like	550505	https://www.ncbi.nlm.nih.gov/gene/?term=550505
ENSDARG00000063299	pcloa	piccolo presynaptic cytomatrix protein a	100148002	https://www.ncbi.nlm.nih.gov/gene/?term=100148002
ENSDARG00000070826	bpgm	2,3-bisphosphoglycerate mutase	436903	https://www.ncbi.nlm.nih.gov/gene/?term=436903
ENSDARG00000044566	fabp6	fatty acid binding protein 6, ileal (gastrotropin)	415166	https://www.ncbi.nlm.nih.gov/gene/?term=415166
ENSDARG00000099690	vaspa	vasodilator stimulated phosphoprotein a	555805	https://www.ncbi.nlm.nih.gov/gene/?term=555805
ENSDARG00000012449	si:ch211-169p10.1	si:ch211-169p10.1	799619	https://www.ncbi.nlm.nih.gov/gene/?term=799619
ENSDARG00000115776	mfsd12b	major facilitator superfamily domain containing 12b	564425	https://www.ncbi.nlm.nih.gov/gene/?term=564425
ENSDARG00000009782	myh11a	myosin, heavy chain 11a, smooth muscle	554168	https://www.ncbi.nlm.nih.gov/gene/?term=554168
ENSDARG00000054916	eif4ebp3	eukaryotic translation initiation factor 4E binding protein 3	492482	https://www.ncbi.nlm.nih.gov/gene/?term=492482
ENSDARG00000018048	zgc:171704	zgc:171704	100124619	https://www.ncbi.nlm.nih.gov/gene/?term=100124619
ENSDARG00000089331	urahb	urate (5-hydroxyiso-) hydrolase b	570474	https://www.ncbi.nlm.nih.gov/gene/?term=570474
ENSDARG00000027957	fgf12a	fibroblast growth factor 12a	777735	https://www.ncbi.nlm.nih.gov/gene/?term=777735
ENSDARG00000100741	cdc20	cell division cycle 20 homolog	406353	https://www.ncbi.nlm.nih.gov/gene/?term=406353
ENSDARG00000012422	col11a2	collagen, type XI, alpha 2	561679	https://www.ncbi.nlm.nih.gov/gene/?term=561679
ENSDARG00000032868	pde4ba	phosphodiesterase 4B, cAMP-specific a	565706	https://www.ncbi.nlm.nih.gov/gene/?term=565706
ENSDARG00000060584	kank1b	KN motif and ankyrin repeat domains 1b	561164	https://www.ncbi.nlm.nih.gov/gene/?term=561164
ENSDARG00000008849	ptprq	protein tyrosine phosphatase, receptor type, Q	555426	https://www.ncbi.nlm.nih.gov/gene/?term=555426
ENSDARG00000076962	gdpd5b	glycerophosphodiester phosphodiesterase domain containing 5b	560645	https://www.ncbi.nlm.nih.gov/gene/?term=560645
ENSDARG00000044039	stx11a	syntaxin 11a	405846	https://www.ncbi.nlm.nih.gov/gene/?term=405846
ENSDARG00000074776	tmem154	transmembrane protein 154	323681	https://www.ncbi.nlm.nih.gov/gene/?term=323681
ENSDARG00000116871	wu:fb95e10	wu:fb95e10	568650	https://www.ncbi.nlm.nih.gov/gene/?term=568650
ENSDARG00000075521	cpz	carboxypeptidase Z	557534	https://www.ncbi.nlm.nih.gov/gene/?term=557534
ENSDARG00000078989	alpk3a	alpha-kinase 3a	100321139	https://www.ncbi.nlm.nih.gov/gene/?term=100321139
ENSDARG00000056551	slc22a13a	solute carrier family 22 member 13a	100007819	https://www.ncbi.nlm.nih.gov/gene/?term=100007819
ENSDARG00000052708	tnni1b	troponin I type 1b (skeletal, slow)	494070	https://www.ncbi.nlm.nih.gov/gene/?term=494070
ENSDARG00000075015	soul5	heme-binding protein soul5	100000079	https://www.ncbi.nlm.nih.gov/gene/?term=100000079
ENSDARG00000059247	tmem54a	transmembrane protein 54a	393318	https://www.ncbi.nlm.nih.gov/gene/?term=393318
ENSDARG00000006065	znf385b	zinc finger protein 385B	368405	https://www.ncbi.nlm.nih.gov/gene/?term=368405
ENSDARG00000009473	ppardb	peroxisome proliferator-activated receptor delta b	30754	https://www.ncbi.nlm.nih.gov/gene/?term=30754
ENSDARG00000063009	catip	ciliogenesis associated TTC17 interacting protein	767803	https://www.ncbi.nlm.nih.gov/gene/?term=767803
ENSDARG00000090953	igsf5b	immunoglobulin superfamily, member 5b	101884674	https://www.ncbi.nlm.nih.gov/gene/?term=101884674
ENSDARG00000069381	si:ch211-125e6.5	si:ch211-125e6.5	100002476	https://www.ncbi.nlm.nih.gov/gene/?term=100002476
ENSDARG00000087616	maptb	microtubule-associated protein tau b	567833	https://www.ncbi.nlm.nih.gov/gene/?term=567833
ENSDARG00000067751	si:rp71-68n21.9	si:rp71-68n21.9	100151173	https://www.ncbi.nlm.nih.gov/gene/?term=100151173
ENSDARG00000075837	si:dkey-1d7.3	si:dkey-1d7.3	793262	https://www.ncbi.nlm.nih.gov/gene/?term=793262
ENSDARG00000116135	tbx2b	T-box 2b	30253	https://www.ncbi.nlm.nih.gov/gene/?term=30253
ENSDARG00000109902	tmem254	transmembrane protein 254	393341	https://www.ncbi.nlm.nih.gov/gene/?term=393341
ENSDARG00000070214	slc41a1	solute carrier family 41 (magnesium transporter), member 1	325975	https://www.ncbi.nlm.nih.gov/gene/?term=325975
ENSDARG00000015472	gpc4	glypican 4	118437	https://www.ncbi.nlm.nih.gov/gene/?term=118437
ENSDARG00000045153	slc16a8	solute carrier family 16 (monocarboxylate transporter), member 8	557884	https://www.ncbi.nlm.nih.gov/gene/?term=557884
ENSDARG00000061566	slc7a3b	solute carrier family 7 (cationic amino acid transporter, y+ system), member 3b	100003376	https://www.ncbi.nlm.nih.gov/gene/?term=100003376
ENSDARG00000071032	pnkd	PNKD, MBL domain containing	497562	https://www.ncbi.nlm.nih.gov/gene/?term=497562
ENSDARG00000038067	smurf2	SMAD specific E3 ubiquitin protein ligase 2	563633	https://www.ncbi.nlm.nih.gov/gene/?term=563633
ENSDARG00000076624	ptprb	protein tyrosine phosphatase, receptor type, b	100149130	https://www.ncbi.nlm.nih.gov/gene/?term=100149130
ENSDARG00000056624	vegfd	vascular endothelial growth factor D	678512	https://www.ncbi.nlm.nih.gov/gene/?term=678512
ENSDARG00000088251	lgals17	galectin 17	794824	https://www.ncbi.nlm.nih.gov/gene/?term=794824
ENSDARG00000058969	cntnap2a	contactin associated protein like 2a	559157	https://www.ncbi.nlm.nih.gov/gene/?term=559157
ENSDARG00000073704	si:dkeyp-72g9.4	si:dkeyp-72g9.4	793842	https://www.ncbi.nlm.nih.gov/gene/?term=793842
ENSDARG00000089856	cita	citron rho-interacting serine/threonine kinase a	100329792	https://www.ncbi.nlm.nih.gov/gene/?term=100329792
ENSDARG00000101090	pappaa	pregnancy-associated plasma protein A, pappalysin 1a	101448000	https://www.ncbi.nlm.nih.gov/gene/?term=101448000
ENSDARG00000062511	golga3	golgin A3	570879	https://www.ncbi.nlm.nih.gov/gene/?term=570879
ENSDARG00000070810	ccka	cholecystokinin a	100007763	https://www.ncbi.nlm.nih.gov/gene/?term=100007763
ENSDARG00000088595	crispld2	cysteine-rich secretory protein LCCL domain containing 2	100535149	https://www.ncbi.nlm.nih.gov/gene/?term=100535149
ENSDARG00000076972	plvapa	plasmalemma vesicle associated protein a	100136858	https://www.ncbi.nlm.nih.gov/gene/?term=100136858
ENSDARG00000103026	p3h2	prolyl 3-hydroxylase 2	566697	https://www.ncbi.nlm.nih.gov/gene/?term=566697
ENSDARG00000071107	wnt7bb	wingless-type MMTV integration site family, member 7Bb	100148840	https://www.ncbi.nlm.nih.gov/gene/?term=100148840
ENSDARG00000061747	dipk2b	divergent protein kinase domain 2B	569232	https://www.ncbi.nlm.nih.gov/gene/?term=569232
ENSDARG00000015356	fcho1	FCH domain only 1	100913078	https://www.ncbi.nlm.nih.gov/gene/?term=100913078
ENSDARG00000019861	fgl2a	fibrinogen-like 2a	565637	https://www.ncbi.nlm.nih.gov/gene/?term=565637
ENSDARG00000018441	heg1	heart development protein with EGF-like domains 1	406202	https://www.ncbi.nlm.nih.gov/gene/?term=406202
ENSDARG00000103983	slc30a10	solute carrier family 30, member 10	555724	https://www.ncbi.nlm.nih.gov/gene/?term=555724
ENSDARG00000058587	terb1	telomere repeat binding bouquet formation protein 1	559140	https://www.ncbi.nlm.nih.gov/gene/?term=559140
ENSDARG00000036501	rab39bb	RAB39B, member RAS oncogene family b	566010	https://www.ncbi.nlm.nih.gov/gene/?term=566010
ENSDARG00000062579	kremen1	kringle containing transmembrane protein 1	100141352	https://www.ncbi.nlm.nih.gov/gene/?term=100141352
ENSDARG00000038672	tcf7	transcription factor 7	497649	https://www.ncbi.nlm.nih.gov/gene/?term=497649
ENSDARG00000101867	si:ch1073-416d2.4	si:ch1073-416d2.4	100334672	https://www.ncbi.nlm.nih.gov/gene/?term=100334672
ENSDARG00000086985	klc4	kinesin light chain 4	550511	https://www.ncbi.nlm.nih.gov/gene/?term=550511
ENSDARG00000104082	trps1	trichorhinophalangeal syndrome I	795613	https://www.ncbi.nlm.nih.gov/gene/?term=795613
ENSDARG00000062976	iffo1a	intermediate filament family orphan 1a	561664	https://www.ncbi.nlm.nih.gov/gene/?term=561664
ENSDARG00000011190	fgfr1b	fibroblast growth factor receptor 1b	567905	https://www.ncbi.nlm.nih.gov/gene/?term=567905
ENSDARG00000015266	mab21l2	mab-21-like 2	117234	https://www.ncbi.nlm.nih.gov/gene/?term=117234
ENSDARG00000076306	loxl3a	lysyl oxidase-like 3a	568839	https://www.ncbi.nlm.nih.gov/gene/?term=568839
ENSDARG00000100184	LOC103910141	NA	103910141	https://www.ncbi.nlm.nih.gov/gene/?term=103910141
ENSDARG00000063604	coro2bb	coronin, actin binding protein, 2Bb	796974	https://www.ncbi.nlm.nih.gov/gene/?term=796974
ENSDARG00000053509	kazald3	Kazal-type serine peptidase inhibitor domain 3	100000101	https://www.ncbi.nlm.nih.gov/gene/?term=100000101
ENSDARG00000046013	rasl11a	RAS-like, family 11, member A	550538	https://www.ncbi.nlm.nih.gov/gene/?term=550538
ENSDARG00000068888	klhl41a	kelch-like family member 41a	100148315	https://www.ncbi.nlm.nih.gov/gene/?term=100148315
ENSDARG00000059672	arhgap36	Rho GTPase activating protein 36	559813	https://www.ncbi.nlm.nih.gov/gene/?term=559813
ENSDARG00000018404	krt18a.1	keratin 18a, tandem duplicate 1	352912	https://www.ncbi.nlm.nih.gov/gene/?term=352912
ENSDARG00000056781	zanl	zonadhesin, like	100147904	https://www.ncbi.nlm.nih.gov/gene/?term=100147904
ENSDARG00000089340	rhobtb2b	Rho related BTB domain containing 2b	565844	https://www.ncbi.nlm.nih.gov/gene/?term=565844
ENSDARG00000060130	dusp3b	dual specificity phosphatase 3b	568344	https://www.ncbi.nlm.nih.gov/gene/?term=568344
ENSDARG00000059582	sowahcb	sosondowah ankyrin repeat domain family Cb	563244	https://www.ncbi.nlm.nih.gov/gene/?term=563244
ENSDARG00000113064	LOC565691	potassium channel subfamily T member 2-like	565691	https://www.ncbi.nlm.nih.gov/gene/?term=565691
ENSDARG00000055014	si:dkey-33m11.8	si:dkey-33m11.8	565078	https://www.ncbi.nlm.nih.gov/gene/?term=565078
ENSDARG00000104005	slc4a3	solute carrier family 4 (anion exchanger), member 3	100333073	https://www.ncbi.nlm.nih.gov/gene/?term=100333073
ENSDARG00000017542	fgf1a	fibroblast growth factor 1a	393733	https://www.ncbi.nlm.nih.gov/gene/?term=393733
ENSDARG00000089467	fam161b	FAM161B, centrosomal protein	569419	https://www.ncbi.nlm.nih.gov/gene/?term=569419
ENSDARG00000037030	casz1	castor zinc finger 1	559053	https://www.ncbi.nlm.nih.gov/gene/?term=559053
ENSDARG00000093022	selenoh	selenoprotein H	347743	https://www.ncbi.nlm.nih.gov/gene/?term=347743
ENSDARG00000093022	cenpa	histone H3-like centromeric protein A	100302659	https://www.ncbi.nlm.nih.gov/gene/?term=100302659
ENSDARG00000094074	si:dkey-81h8.1	si:dkey-81h8.1	100034657	https://www.ncbi.nlm.nih.gov/gene/?term=100034657
ENSDARG00000115301	lurap1	leucine rich adaptor protein 1	100126029	https://www.ncbi.nlm.nih.gov/gene/?term=100126029
ENSDARG00000053269	slc2a15b	solute carrier family 2 (facilitated glucose transporter), member 15b	552924	https://www.ncbi.nlm.nih.gov/gene/?term=552924
ENSDARG00000113411	lrrc4c	leucine rich repeat containing 4C	553785	https://www.ncbi.nlm.nih.gov/gene/?term=553785
ENSDARG00000041728	man1a2	mannosidase, alpha, class 1A, member 2	335538	https://www.ncbi.nlm.nih.gov/gene/?term=335538
ENSDARG00000014324	sh2d5	SH2 domain containing 5	541529	https://www.ncbi.nlm.nih.gov/gene/?term=541529
ENSDARG00000045219	dkk1b	dickkopf WNT signaling pathway inhibitor 1b	30197	https://www.ncbi.nlm.nih.gov/gene/?term=30197
